# Supplementary material for: Homogeneous Chronic Subdural Hematoma with Diverse Recurrent Possibilities
Source: Diagnostics (Basel). 2022 Nov 4;12(11):2695. doi: 10.3390/diagnostics12112695 (PMC9689778; doi:10.3390/diagnostics12112695)
Supplement: Supplementary file 1 [file diagnostics-12-02695-s001.zip]

Archive with 1 entries (1 files):
- diagnostics-1890256-supplementary.pdf
